# Supplementary material for: Molecular Targets of Triple-Negative Breast Cancer: Where Do We Stand?
Source: Cancers (Basel). 2022 Jan 18;14(3):482. doi: 10.3390/cancers14030482 (PMC8833442; doi:10.3390/cancers14030482)
Supplement: Supplementary file 1 [file cancers-14-00482-s001.zip]

Archive with 1 entries (1 files):
- cancers-1527199-supplementary.pdf
